# Supplementary material for: From teeth to brain: dental caries causally affects the cortical thickness of the banks of the superior temporal sulcus
Source: BMC Oral Health. 2024 Jan 23;24:124. doi: 10.1186/s12903-024-03899-2 (PMC10807149; doi:10.1186/s12903-024-03899-2)
Supplement: Supplementary file 2 — Additional file 2. [file 12903_2024_3899_MOESM2_ESM.xlsx]

## Sheet: Summary
Supplementary Table 1	Recruited cohorts and corresponding population of DMFS
Supplementary Table 2	Descriptions of study cohorts participating in Grasby's study from ENIGMA Consortium
Supplementary Table 3	MR-results of DMFS on total SA and average TH
Supplementary Table 4	P values of MR analysis from DMFS on regional SA and TH derived by IVW, MR Egger, Weighted median, Simple mode, and Weighted mode
Supplementary Table 5	IVW-derived causal effects of DMFS on global weighted regional TH (data for Figure 1a&c)
Supplementary Table 6	IVW-derived causal effects of DMFS on unweighted regional TH (data for Figure 1b&d)
Supplementary Table 7	IVW-derived causal effects of DMFS on global weighted regional SA (data for Figure S1a&c)
Supplementary Table 8	IVW-derived causal effects of DMFS on unweighted regional SA (data for Figure S1b&d)
Supplementary Table 9	IVW, MR Egger, Weighted median, Simple mode, and Weighted mode-derived results from DMFS on the cortical thickness of bankssts (data for Figure 2 and Figure S2)
Supplementary Table 10	Cochran’s Q test-derived heterogeneity results of significant Mendelian randomization estimates
Supplementary Table 11	MR-Egger intercept-derived pleiotropy results of significant Mendelian randomization estimates

## Sheet: Supplementary Table 1
Supplementary Data 1. Recruited cohorts and corresponding population of DMFS
Acronym	Full name	Ethical approval	No with GWAS in paper	Study design (1), catchment area (2), and recruitment strategy(3)	Aim of basic study	Ancestral groups included in GWAS	Recruitment age, period	DNA source, sequencing information	PMIDs for cohort references
ARIC	Atherosclerosis Risk in Communities	The institutional review board at the University of North Carolina, NC	4409	(1) Cohort study with clinically assessed dental status (2) USA (Jackson, MS; Washington County, MD; suburban Minneapolis, MN; Forsyth County, NC) (3) A random selection from the defined populations were invited to participate	The ARIC study aimed to investigate atherosclerosis and its etiology in a prospective study	European	Age 45-64 years	Blood	2646917, 11701471, 23459936, 26962152
COHRA1	The Center for Oral Health in Appalachia cohort 1 (COHRA1) part of GENEVA caries	The University of Pittsburgh Institutional Review Board, PA, site approval, West Virginia University Institutional Review Board, WV	887	(1) Family based cohort study with clinically assessed dental status (2) USA (Appalachian of western Pennsylvania; northern West Virginia (3) Recruited by announcments in the target regions	To determine the contributions of individual, family, and community factors to oral diseases in Appalachian children	European	Age 18+ years	Saliva , swab, mouthwash	18522740, 23064961, 24347629, 23259602, 20091798
DRDR	Dental Registry and DNA Repository (DRDR) of the University of Pittsburgh School of Dental Medicine	The University of Pittsburgh Institutional Review Board, PA	229	(1) Cohort study with clinically assessed dental status (2) USA (Pittsburg area) (3) Those seeking care at School of Dental Medicine, University of Pittsburg	To understand possible relationships between caries experience and systemic diseases	European	Age 17-84 years	Saliva	19826602, 23259602
HCHS/SOL	Hispanic Community Health Study/Study of Latinos	Institutional Review Boards of all participating entities approved this study	11816	(1) Cohort study with clinically assessed dental status (2) USA (Bronx, NY; Chicago, IL; Miami, FL; San Diego, CA) (3) Stratified two-stage area probability sample of household addresses	To describe the health status of Hispanic/Latino people in the USA and undersand the aetiology of many diseases	Hispanic/ Latino	Age 18-74 years	Blood	20609344, 20609343, 26748518, 26662797
MDC	Malmö Diet and Cancer Study	The Ethics Committee at Lund University, Sweden	842	(1) Cohort study with clinically assessed dental status (2) Sweden, city of Malmö (3) All living in Malmö and born between 1923 and 1950 were contacted	The inital goal of the MDCS was to study the impact of diet on cancer incidence and mortality	European	age 45-64 years	Blood	8429286, 11916347, 19936945 24886783
NFBC 1966	Northern Finland Birth Cohort 1966	The Ethical Committee of Northern Ostrobothnia Hospital District, Finland	1483	(1) Cohort study with clinically assessed dental status (2) Finland (The Oulu and Lapland provinces, Northern Finland) (3) All babies born in the year 1966 in the catchment area	To study health and development of babies born in 1966, with special emphasis on neurological outcomes	European	Age 46-47 years	Blood	2976931, 19060910, 23704328, 29038961
SHIP	Study of Health in Pomerania	The Local Ethics committee of the University of Greifswald, Germany	3362	(1) Cohort study with clinically assessed dental status (2) Germany (West Pomerania, Northeastern Germany) (3) Two-stage cluster sampling design by sex and age	To assess prevalence and incidence of common risk factors, subclinical disorders and clinical diseases; and investigate the associations among risk factors, subclinical disorders and clinical diseases.	European	Age 20-81 years	Blood	20167617, 15645936, 25496455, 25496455, 24024966
SHIP-TREND	Study of Health in Pomerania Trend	The Local Ethics committee of the University of Greifswald, Germany	944	(1) Cohort study with clinically assessed dental status (2) Germany (West Pomerania, Northeastern Germany) (3) A stratified random sample from population registries	see SHIP	European	Age 20-83 years	Blood	20167617, 15645936, 25496455, 25496455, 24024966
TWINGENE	Swedish Twin Biobank	The Local ethics committee at Karolinska Institutet, Sweden	2820	(1) Cohort study with clinically assessed dental status (2) Sweden (all parts) (3) All twins born before 1958 who were registered in the Swedish Twin Register	Initially created to investigate the role of smoking on cancer and CVD	European	Age 93-46 years	Blood	17254424, 23137839, 26544805

## Sheet: Supplementary Table 2
Supplementary Table 2. Descriptions of study cohorts participating in Grasby's study from ENIGMA Consortium
Cohort	Study Design	Ancestry	Total N	Females	Mean Age	SD	Min Age	Max Age	Healthy N
1000BRAINS	Population-based	European	775	346	67.259	6.69541	53.4	85.4	775
ADNI1	Case-control (AD, MCI, healthy control)	European	735	299	74.8136	6.81534	54	90	204
ADNI2GO	Case-control (AD, MCI, healthy control)	European	649	297	72.3801	7.05931	55	91.4	564
ALSPACa	Population-based	European	391	0	19.56	0.85	18	21.5	391
ASRB	case-control	European	233	138	38.5	11.3	19	64	75
BETULA	Population-based	European	311	169	62.364	13.3142	25.5	81.3	311
BIG-Affy	Population-based	European	1180	688	22.5975	3.81081	18	40	1180
BIG-PsychChip	Population-based	European	432	206	22.5185	4.40097	17	44	432
BONN	Population-based	European	102	0	38.2255	6.58367	29	50	102
BrainScale	Population-based Twin Study	European	242	131	9.97367	1.3368	9.0137	14.9534	242
CARDIFF	Population-based	European	270	194	24.8074	6.89377	18	58	270
DNS-V3	Population-based	European	324	168	19.7037	1.23864	18	22	324
DNS-V4	Population-based	European	191	108	19.911	1.23435	18	22	191
EPIGEN	Epilepsy cases	European	178	104	38.4101	13.207	14	85	0
FOR2107	Population-based plus Affective disorders cases	European	785	474	34.3631	12.9691	18	65	416
GIG	Population-based	European	283	168	24.1625	2.41341	19	31	283
GSP	Population-based	European	442	251	21.4367	3.15464	18	35	442
HUBIN	Case-control (SCZ, healthy controls)	European	177	55	41.9159	8.19737	19.3511	56.271	97
HUNT	Population-based	European	876	462	58.8895	4.2028	50.4798	66.8273	876
IMAGEN	Population-based	European	1358	725	14.5632	0.440168	12.9315	17.2247	1358
IMpACT	Case-control (ADHD, healthy controls)	European	238	140	40.7689	12.0053	20	70	113
LBC1936	Population-based	European	604	285	72.6984	0.734048	71.039	74.2177	604
LIBD	Case-control (SCZ, healthy controls, unaffected siblings)	European	484	214	33.2035	10.1385	18.58	61.63	310
MCIC	Case-control (SCZ, healthy controls)	European	162	56	33.679	11.1882	18	59	94
MooDS	Population-based	European	282	129	33.6	9.8	18	51	282
MPIP	Case-control (MDD, healthy controls)	European	550	318	48.2636	13.3085	18	87	177
MPRC	Case-control (SCZ, healthy controls)	European	387	205	37.1835	14.5586	10	79	214
MÜNSTER	Case-control (MDD, healthy controls)	European	985	561	35.8447	12.1387	17	65	741
NCNG	Population-based	European	321	218	51.5767	16.7289	19.39	82.34	321
NESDA	Case-control (depression, anxiety, healthy controls)	European	254	171	37.5354	10.2126	18	57	55
NeuroIMAGE	Case-control (ADHD, healthy controls)	European	210	68	17.1	3.18774	8.1973	25.0409	61
NTR	Population-based Twin Study	European	322	197	29.4375	10.9904	12	56	322
OATS	Population-based Twin Study	European	360	237	70.5278	5.10222	65	89	360
PAFIP	Case-control (SCZ, healthy controls)	European	112	42	28.3484	7.95824	16.06	50.7	14
PDNZ	Case-control (Parkinson's disease, healthy controls)	European	164	56	68.2	7.8	45.5	81.9	47
PING	Population-based	European	337	151	11.7527	4.67345	3.42	20.75	337
PPMI	Case-control	European	414	137	61.6599	9.64688	30.6	84.9	124
QTIM	Population-based Twin Study	European	996	645	22.376	3.33049	15.4031	30.1081	996
SHIP	Population-based	European	1118	579	55.8077	12.7937	30	90	1118
SHIP-Trend	Population-based	European	891	499	50.3502	13.5331	22	81	891
Sydney MAS	Population-based	European	494	274	78.4318	4.67622	70.48	90.06	494
SYS	Family-based study	European	1675	884	28.282	17.4014	11	65.4167	1675
TCD-NUIG	Case-control (healthy control, schizophrenia)	European	192	108	29.901	10.3633	18	63	156
TOP	Case-control (SCZ, BD, other psychoses, healthy controls)	European	505	253	35.2066	10.2307	18.1903	64.7803	216
TOP3T	Case-control (SCZ, BD, other psychoses, healthy controls)	European	400	181	33.2439	11.8548	18	78	296
UiO2016	Case-control	European	229	98	31.7945	10.0056	15.6	60.49	90
UiO2017	Case-control	European	308	173	42.1391	17.9311	13.11	88.9798	247
UKBB	Population-based	European	10083	5261	62.7664	7.4	46.3765	46.3765	10083
UMCU	Case-control / family study (SCZ, BD, offspring, healthy controls)	European	698	373	33.1411	14.0976	9	67	548
This table is cited from Grasby KL, Jahanshad N, Painter JN, Colodro-Conde L, Bralten J, Hibar DP, et al. The genetic architecture of the human cerebral cortex. Science. 2020;367(6484).

## Sheet: Supplementary Table 3
Supplementary Table 3. MR-results of DMFS on total SA and average TH
exposure	outcome	id.exposure	id.outcome	outcome	exposure	method	nsnp	b	se	pval	lo_ci	up_ci	or	or_lci95	or_uci95
DMFS	average TH	oL4uUV	FHlbSi	outcome	exposure	MR Egger	7	-0.0365526	0.0749324	0.646323	-0.18342	0.110315	0.964107	0.832418	1.11663
		oL4uUV	FHlbSi	outcome	exposure	Weighted median	7	0	0.00732414	1	-0.0143553	0.0143553	1	0.985747	1.01446
		oL4uUV	FHlbSi	outcome	exposure	Inverse variance weighted	7	0.000557468	0.00565618	0.921488	-0.0105287	0.0116436	1.00056	0.989527	1.01171
		oL4uUV	FHlbSi	outcome	exposure	Simple mode	7	0.000652575	0.0113399	0.955978	-0.0215737	0.0228789	1.00065	0.978657	1.02314
		oL4uUV	FHlbSi	outcome	exposure	Weighted mode	7	0.0017532	0.0098238	0.864232	-0.0175015	0.0210079	1.00175	0.982651	1.02123
DMFS	total SA	oL4uUV	fayMkY	outcome	exposure	MR Egger	7	1161.12	10120.7	0.913126	-18675.4	20997.7	Inf	0	Inf
		oL4uUV	fayMkY	outcome	exposure	Weighted median	7	82.8623	967.55	0.931751	-1813.54	1979.26	9.69742e+35	0	Inf
		oL4uUV	fayMkY	outcome	exposure	Inverse variance weighted	7	278.925	801.927	0.727976	-1292.85	1850.7	1.36695e+121	0	Inf
		oL4uUV	fayMkY	outcome	exposure	Simple mode	7	-890.553	1532.67	0.582361	-3894.59	2113.48	0	0	Inf
		oL4uUV	fayMkY	outcome	exposure	Weighted mode	7	-135.155	1443.11	0.928432	-2963.65	2693.34	2.00843e-59	0	Inf

## Sheet: Supplementary Table 4
Supplementary Table 4. P values of MR analysis from DMFS on regional SA and TH derived by IVW, MR Egger, Weighted median, Simple mode, and Weighted mode
	Global weighted										Without global weighted
	SA					TH					SA					TH
	MR Egger	Weighted median	Inverse variance weighted	Simple mode	Weighted mode	MR Egger	Weighted median	Inverse variance weighted	Simple mode	Weighted mode	MR Egger	Weighted median	Inverse variance weighted	Simple mode	Weighted mode	MR Egger	Weighted median	Inverse variance weighted	Simple mode	Weighted mode
bankssts	0.53431	0.79	0.779733	0.425942	0.453309	0.512076	0.00141324	0.00471729	0.0369555	0.0301155	0.693134	0.767388	0.938604	0.373748	0.61292	0.45724	0.0282873	0.041219	0.371832	0.257103
caudalanteriorcingulate	0.19607	0.191436	0.388812	0.251478	0.211215	0.735803	0.657686	0.957166	0.707192	0.641884	0.238611	0.558107	0.511171	0.5423	0.394291	0.80967	0.713124	0.982989	0.823317	0.772061
caudalmiddlefrontal	0.280148	0.385872	0.609116	0.974562	0.183104	0.964731	0.388384	0.847417	0.562212	0.517785	0.358571	0.768215	0.57929	0.84533	0.636211	0.80967	0.713124	0.982989	0.823317	0.772061
cuneus	0.281059	0.886073	0.634426	0.501811	0.713149	0.814078	0.181693	0.115665	0.896189	0.574135	0.378578	0.835256	0.630589	0.721785	0.728952	0.663984	0.267595	0.10432	0.457973	0.420672
entorhinal	0.860248	0.211151	0.692976	0.270896	0.222359	0.19606	0.0652894	0.225115	0.274316	0.154125	0.65263	0.773673	0.713501	0.568411	0.546214	0.214044	0.107405	0.267758	0.263585	0.164204
frontalpole	0.57096	0.393757	0.459414	0.650643	0.633592	0.533764	0.511381	0.723472	0.635036	0.559439	0.479647	0.239553	0.402627	0.415064	0.387447	0.723323	0.427542	0.944151	0.600945	0.743138
fusiform	0.761183	0.750167	0.990319	0.364772	0.318274	0.786152	0.254961	0.121802	0.284695	0.48445	0.888001	0.242576	0.879098	0.428713	0.30909	0.703236	0.37438	0.408774	0.346637	0.460629
inferiorparietal	0.602434	0.343712	0.697335	0.62164	0.611832	0.26174	0.488388	0.45806	0.932277	0.678878	0.868023	0.710247	0.523617	0.825412	0.838661	0.333786	0.874282	0.614134	0.880689	0.903846
inferiortemporal	0.097759	0.194904	0.105127	0.47303	0.198796	0.612845	0.556315	0.220316	0.78549	0.801054	0.349685	0.307568	0.219683	0.576379	0.52369	0.946577	0.657289	0.471919	0.997349	0.877024
insula	0.82408	0.713704	0.495677	0.784624	0.956857	0.930439	0.393988	0.642965	0.376147	0.375304	0.575861	0.750328	0.497554	0.772663	0.775521	0.897247	0.801982	0.958868	0.663396	0.716677
isthmuscingulate	0.609832	0.0588923	0.153473	0.0699583	0.114283	0.562039	0.888892	0.739437	0.724008	0.982833	0.66906	0.158442	0.281663	0.159181	0.268905	0.513852	0.987936	0.736582	0.446615	0.902485
lateraloccipital	0.575001	0.142135	0.0534677	0.465299	0.378827	0.436595	0.478961	0.559886	0.946487	0.901493	0.699146	0.139173	0.0762512	0.482216	0.405401	0.410496	0.720011	0.852581	0.964273	0.933389
lateralorbitofrontal	0.097759	0.202071	0.105127	0.494462	0.204321	0.665381	0.329716	0.660472	0.221742	0.252623	0.567592	0.93933	0.926211	0.749846	0.937887	0.809522	0.300622	0.569591	0.767988	0.538558
lingual	0.0318532	0.027215	0.115531	0.0990157	0.130387	0.226766	0.303588	0.251888	0.436641	0.259122	0.0669709	0.245225	0.110294	0.14786	0.998996	0.371589	0.609281	0.375731	0.834319	0.780106
medialorbitofrontal	0.75916	0.506302	0.880515	0.408681	0.439976	0.62633	0.313706	0.399361	0.366278	0.361873	0.6801	0.499116	0.787663	0.49281	0.522936	0.781612	0.360697	0.529194	0.466593	0.442053
middletemporal	0.188406	0.199021	0.24605	0.359336	0.291011	0.967754	0.868196	0.741583	0.917583	0.977655	0.456996	0.365349	0.303427	0.462727	0.643621	0.562869	0.745294	0.713532	0.519246	0.796877
paracentral	0.889252	0.872679	0.903282	0.547799	0.512768	0.359607	0.668585	0.94116	0.768917	0.67933	0.944342	0.46168	0.820435	0.257616	0.302475	0.537651	0.883284	0.972079	0.741917	0.442022
parahippocampal	0.130725	0.823163	0.63879	0.306317	0.432346	0.754911	0.886557	0.66058	0.739385	0.821303	0.199118	0.791059	0.543069	0.243601	0.576655	0.667098	0.858612	0.686594	0.937823	0.963251
parsopercularis	0.771251	0.661369	0.230619	0.878211	0.934437	0.947359	0.734205	0.610183	0.740486	0.73213	0.975648	0.760744	0.292169	0.993775	0.991901	0.779209	0.858819	0.622286	0.959144	0.987675
parsorbitalis	0.0464929	0.422771	0.71157	0.285923	0.316511	0.822031	0.628097	0.907715	0.633531	0.458781	0.0966649	0.612126	0.701136	0.325744	0.323694	0.537651	0.883284	0.972079	0.741917	0.442022
parstriangularis	0.556343	0.49566	0.512378	0.783932	0.906073	0.708204	1	0.876222	0.996162	0.989881	0.497104	0.757294	0.433332	0.975032	0.944798	0.626951	0.716883	0.926278	0.633449	0.668614
pericalcarine	0.117019	0.315754	0.372055	0.512606	0.235308	0.813199	0.680135	0.559407	0.401336	0.976963	0.133138	0.341208	0.438635	0.601382	0.285942	0.616216	0.662866	0.560573	0.662047	0.682818
postcentral	0.524599	0.0198613	0.0728784	0.124502	0.158957	0.817044	0.372345	0.106666	0.78595	0.646137	0.61476	0.2525	0.16827	0.429274	0.397994	0.779274	0.374286	0.295521	0.555401	0.543901
posteriorcingulate	0.329478	0.386101	0.969387	0.593577	0.434	0.25846	0.25555	0.631612	0.289895	0.241036	0.451525	0.593102	0.900396	0.503259	0.483433	0.440738	0.176265	0.717645	0.274164	0.271866
precentral	0.979772	0.275998	0.506194	0.385835	0.375129	0.409944	0.1796	0.496666	0.434871	0.309033	0.905887	0.409638	0.646874	0.556372	0.521454	0.34179	0.268639	0.479795	0.428271	0.220366
precuneus	0.598641	0.121003	0.0792109	0.268965	0.229563	0.667533	0.222004	0.269541	0.941044	0.320497	0.663118	0.899968	0.38415	0.874954	0.961476	0.954703	0.562199	0.537174	0.899292	0.987342
rostralanteriorcingulate	0.474182	0.532822	0.410923	0.789191	0.295374	0.132368	0.428524	0.358281	0.616762	0.614236	0.40251	0.307625	0.42206	0.555209	0.471876	0.255936	0.350956	0.39387	0.518496	0.440937
rostralmiddlefrontal	0.509909	0.829423	0.653803	0.972682	0.938624	0.462037	0.482456	0.598627	0.530853	0.557896	0.748126	0.511514	0.552156	0.50953	0.585731	0.987716	0.917001	0.998516	0.957318	0.984801
superiorfrontal	0.685727	0.911491	0.238308	0.780566	0.796278	0.874801	0.890097	0.935985	0.415326	0.481156	0.732908	0.358581	0.521805	0.348497	0.44416	0.829751	0.934271	0.686335	0.810228	0.969629
superiorparietal	0.805867	0.668208	0.901059	0.567151	0.587759	0.12656	0.778436	0.831577	0.864465	0.608945	0.842853	0.264183	0.919829	0.355126	0.273625	0.137091	0.587583	0.745517	0.336003	0.336132
superiortemporal	0.974196	0.804596	0.290924	0.925169	0.94369	0.237284	1	0.908542	0.882191	0.851618	0.89441	0.599691	0.491425	0.990879	0.658768	0.260638	0.611279	0.719925	0.71198	0.707664
supramarginal	0.142581	0.587867	0.817109	0.500168	0.410462	0.776146	0.216407	0.183596	0.512338	0.455036	0.189689	0.420459	0.782277	0.621131	0.434944	0.502189	0.664513	0.503861	0.665904	0.780368
temporalpole	0.249482	0.280373	0.12651	0.548096	0.554965	0.866685	0.566824	0.503884	0.433669	0.452664	0.250454	0.269965	0.228998	0.79134	0.242054	0.898347	0.323859	0.466096	0.323962	0.291979
transversetemporal	0.971265	0.927559	0.401512	0.780103	0.212255	0.32673	0.434751	0.41436	0.618633	0.615405	0.911693	0.292877	0.578571	0.481452	0.485094	0.371398	0.533071	0.449102	0.643866	0.68917

## Sheet: Supplementary Table 5
Supplementary Table 5. IVW-derived causal effects of DMFS on global weighted regional TH (data for Figure 1a&c)
Regions	Beta	SE	P-value	Lower 95%CI	Upper 95%CI
bankssts	-0.0277384	0.00981637	0.00471729	-0.0469785	-0.00849834
caudalanteriorcingulate	-0.000603	0.0112214	0.957166	-0.0225969	0.0213909
caudalmiddlefrontal	-0.00103356	0.00537148	0.847417	-0.0115617	0.00949455
cuneus	0.0187613	0.00776883	0.115665	0.00353441	0.0339882
entorhinal	0.0246777	0.0203437	0.225115	-0.0151959	0.0645513
frontalpole	0.0043063	0.0121708	0.723472	-0.0195484	0.0281611
fusiform	0.00897996	0.0058038	0.121802	-0.00239549	0.0203554
inferiorparietal	-0.00424723	0.00572367	0.45806	-0.0154656	0.00697117
inferiortemporal	0.00786707	0.00641849	0.220316	-0.00471318	0.0204473
insula	0.00378263	0.00815999	0.642965	-0.012211	0.0197762
isthmuscingulate	0.0032965	0.00991135	0.739437	-0.0161297	0.0227227
lateraloccipital	0.00368553	0.00632154	0.559886	-0.00870469	0.0160757
lateralorbitofrontal	0.00514151	0.0117049	0.660472	-0.0178001	0.0280831
lingual	0.007905	0.00689926	0.251888	-0.00561754	0.0214275
medialorbitofrontal	0.00669981	0.00794982	0.399361	-0.00888183	0.0222815
middletemporal	-0.00199515	0.00605034	0.741583	-0.0138538	0.00986351
paracentral	-0.000469	0.00635687	0.94116	-0.0129285	0.0119905
parahippocampal	0.00840545	0.0191419	0.66058	-0.0291127	0.0459236
parsopercularis	-0.00268998	0.00527641	0.610183	-0.0130317	0.00765178
parsorbitalis	0.00113705	0.00980881	0.907715	-0.0180882	0.0203623
parstriangularis	0.000881	0.00565619	0.876222	-0.0102051	0.0119671
pericalcarine	0.00353172	0.00605034	0.559407	-0.00832694	0.0153904
postcentral	-0.00859447	0.00532706	0.106666	-0.0190355	0.00184657
posteriorcingulate	0.00421023	0.00878121	0.631612	-0.0130009	0.0214214
precentral	-0.00562066	0.00826879	0.496666	-0.0218275	0.0105862
precuneus	-0.00649011	0.00587809	0.269541	-0.0180112	0.00503094
rostralanteriorcingulate	0.0100377	0.0109266	0.358281	-0.0113785	0.0314539
rostralmiddlefrontal	0.00245451	0.00466304	0.598627	-0.00668504	0.0115941
superiorfrontal	0.000418	0.00520597	0.935985	-0.0097857	0.0106217
superiorparietal	0.00102855	0.00483614	0.831577	-0.00845028	0.0105074
superiortemporal	0.000695	0.00605034	0.908542	-0.0111637	0.0125537
supramarginal	-0.00569379	0.0042818	0.183596	-0.0140861	0.00269855
temporalpole	0.0101497	0.0151853	0.503884	-0.0196135	0.0399129
transversetemporal	-0.00788981	0.00966598	0.41436	-0.0268351	0.0110555

## Sheet: Supplementary Table 6
Supplementary Table 6. IVW-derived causal effects of DMFS on unweighted regional TH (data for Figure 1b&d)
Regions	Beta	SE	P-value	Lower 95%CI	Upper 95%CI
bankssts	-0.0310787	0.0152248	0.041219	-0.0609192	-0.00123808
caudalanteriorcingulate	-0.000253055	0.0118682	0.982989	-0.0235148	0.0230086
caudalmiddlefrontal	-0.00186285	0.00788861	0.982989	-0.0173245	0.0135988
cuneus	0.0173535	0.00718579	0.10432	0.00326934	0.0314376
entorhinal	0.0205496	0.0185426	0.267758	-0.0157939	0.0568932
frontalpole	0.000957	0.0136552	0.944151	-0.0258072	0.0277212
fusiform	0.0071228	0.00862269	0.408774	-0.00977768	0.0240233
inferiorparietal	-0.00523211	0.0103774	0.614134	-0.0255719	0.0151076
inferiortemporal	0.00622076	0.00864763	0.471919	-0.0107286	0.0231701
insula	0.000437	0.00846528	0.958868	-0.0161549	0.0170289
isthmuscingulate	0.00351689	0.010455	0.736582	-0.0169749	0.0240087
lateraloccipital	0.00135808	0.00730833	0.852581	-0.0129662	0.0156824
lateralorbitofrontal	0.00638192	0.0112229	0.569591	-0.0156149	0.0283787
lingual	0.00645308	0.00728512	0.375731	-0.00782576	0.0207319
medialorbitofrontal	0.00538854	0.00856361	0.529194	-0.0113961	0.0221732
middletemporal	-0.00314385	0.00856361	0.713532	-0.0199285	0.0136408
paracentral	-0.00304746	0.00828325	0.972079	-0.0192826	0.0131877
parahippocampal	0.00794207	0.0196838	0.686594	-0.0306382	0.0465224
parsopercularis	-0.00370309	0.00751724	0.622286	-0.0184369	0.0110307
parsorbitalis	0.000362	0.0103418	0.972079	-0.0199079	0.0206319
parstriangularis	-0.000727	0.00786052	0.926278	-0.0161336	0.0146796
pericalcarine	0.00378774	0.00650826	0.560573	-0.00896845	0.0165439
postcentral	-0.00862551	0.0082455	0.295521	-0.0247867	0.00753566
posteriorcingulate	0.0038961	0.0107744	0.717645	-0.0172217	0.0250139
precentral	-0.00811695	0.0114868	0.479795	-0.0306311	0.0143972
precuneus	-0.00622049	0.0100803	0.537174	-0.0259779	0.013537
rostralanteriorcingulate	0.00941731	0.0110451	0.39387	-0.0122312	0.0310658
rostralmiddlefrontal	1.31e-05	0.00701701	0.998516	-0.0137402	0.0137664
superiorfrontal	-0.00324068	0.00802477	0.686335	-0.0189692	0.0124879
superiorparietal	-0.00231099	0.00712047	0.745517	-0.0162671	0.0116451
superiortemporal	-0.00429757	0.0119857	0.719925	-0.0277895	0.0191944
supramarginal	-0.00536838	0.00803136	0.503861	-0.0211098	0.0103731
temporalpole	0.012287	0.0168582	0.466096	-0.020755	0.045329
transversetemporal	-0.00889185	0.0117475	0.449102	-0.031917	0.0141333

## Sheet: Supplementary Table 7
Supplementary Table 7. IVW-derived causal effects of DMFS on global weighted regional SA (data for Figure S1a&c)
Regions	Beta	SE	P-value	Lower 95%CI	Upper 95%CI
bankssts	-1.73538	6.20514	0.779733	-13.8974	10.4267
caudalanteriorcingulate	-5.1359	5.95969	0.388812	-16.8169	6.54509
caudalmiddlefrontal	-20.6169	40.3196	0.609116	-99.6432	58.4095
cuneus	3.9911	8.39337	0.634426	-12.4599	20.4421
entorhinal	1.92795	4.88313	0.692976	-7.64298	11.4989
frontalpole	1.5487	2.09337	0.459414	-2.5543	5.6517
fusiform	0.198471	16.3567	0.990319	-31.8607	32.2577
inferiorparietal	10.9848	28.2442	0.697335	-44.374	66.3435
inferiortemporal	25.5878	15.7902	0.105127	-5.36091	56.5366
insula	7.81481	11.4703	0.495677	-14.667	30.2966
isthmuscingulate	-12.5078	8.76278	0.153473	-29.6828	4.6673
lateraloccipital	62.5617	32.3965	0.0534677	-0.935487	126.059
lateralorbitofrontal	25.5878	15.7902	0.105127	-5.36091	56.5366
lingual	37.0099	23.5161	0.115531	-9.08168	83.1015
medialorbitofrontal	1.29663	8.626	0.880515	-15.6103	18.2036
middletemporal	15.7693	13.5943	0.24605	-10.8754	42.414
paracentral	1.62542	13.3761	0.903282	-24.5918	27.8426
parahippocampal	2.28313	4.86402	0.63879	-7.25035	11.8166
parsopercularis	-11.6993	9.75948	0.230619	-30.8279	7.42924
parsorbitalis	-1.72057	4.65335	0.71157	-10.8411	7.4
parstriangularis	5.93928	9.06567	0.512378	-11.8294	23.708
pericalcarine	-9.95212	11.1492	0.372055	-31.8046	11.9003
postcentral	-31.2512	17.4238	0.0728784	-65.402	2.89948
posteriorcingulate	-0.243776	6.35211	0.969387	-12.6939	12.2064
precentral	-19.6136	29.5041	0.506194	-77.4417	38.2145
precuneus	-29.2853	16.6841	0.0792109	-61.9862	3.41552
rostralanteriorcingulate	-5.13478	6.24464	0.410923	-17.3743	7.10471
rostralmiddlefrontal	10.9507	24.4172	0.653803	-36.9069	58.8084
superiorfrontal	-35.275	29.9137	0.238308	-93.9059	23.3558
superiorparietal	4.43765	35.6945	0.901059	-65.5236	74.3989
superiortemporal	14.1925	13.4386	0.290924	-12.1472	40.5322
supramarginal	5.27076	22.791	0.817109	-39.3996	49.9411
temporalpole	4.05291	2.65241	0.12651	-1.14581	9.25163
transversetemporal	3.12689	3.72726	0.401512	-4.17854	10.4323

## Sheet: Supplementary Table 8
Supplementary Table 8. IVW-derived causal effects of DMFS on unweighted regional SA (data for Figure S1b&d)
Regions	Beta	SE	P-value	Lower 95%CI	Upper 95%CI
bankssts	-0.589744	7.65651	0.938604	-15.5965	14.417
caudalanteriorcingulate	-4.45803	6.78529	0.511171	-17.7572	8.84113
caudalmiddlefrontal	-23.8143	42.9534	0.57929	-108.003	60.3743
cuneus	5.07395	10.551	0.630589	-15.606	25.7539
entorhinal	1.59476	4.34352	0.713501	-6.91854	10.1081
frontalpole	1.53872	1.83851	0.402627	-2.06477	5.14221
fusiform	3.69673	24.3026	0.879098	-43.9364	51.3299
inferiorparietal	21.7944	34.1724	0.523617	-45.1834	88.7723
inferiortemporal	28.189	22.967	0.219683	-16.8263	73.2042
insula	8.96154	13.2109	0.497554	-16.9319	34.855
isthmuscingulate	-11.2328	10.4337	0.281663	-31.6828	9.21721
lateraloccipital	66.4351	37.4733	0.0762512	-7.01258	139.883
lateralorbitofrontal	-1.44097	15.5591	0.926211	-31.9367	29.0548
lingual	41.0232	25.6898	0.110294	-9.32868	91.3752
medialorbitofrontal	3.22893	11.988	0.787663	-20.2675	26.7254
middletemporal	21.9381	21.3175	0.303427	-19.8442	63.7204
paracentral	3.30475	14.5593	0.820435	-25.2315	31.841
parahippocampal	3.14675	5.17405	0.543069	-6.99439	13.2879
parsopercularis	-12.5486	11.9128	0.292169	-35.8977	10.8004
parsorbitalis	-1.71698	4.47378	0.701136	-10.4856	7.05162
parstriangularis	8.31683	10.6149	0.433332	-12.4885	29.1221
pericalcarine	-9.86826	12.7415	0.438635	-34.8415	15.105
postcentral	-37.0373	26.8818	0.16827	-89.7257	15.6511
posteriorcingulate	1.08288	8.65189	0.900396	-15.8748	18.0406
precentral	-16.6528	36.3511	0.646874	-87.9009	54.5953
precuneus	-22.1333	25.4325	0.38415	-71.981	27.7144
rostralanteriorcingulate	-5.94211	7.40125	0.42206	-20.4486	8.56433
rostralmiddlefrontal	22.9869	38.6638	0.552156	-52.7942	98.7679
superiorfrontal	-30.5781	47.7362	0.521805	-124.141	62.9848
superiorparietal	4.39171	43.6337	0.919829	-81.1303	89.9137
superiortemporal	15.1403	22.0049	0.491425	-27.9892	58.2698
supramarginal	7.57787	27.4209	0.782277	-46.1672	61.3229
temporalpole	3.50334	2.91231	0.228998	-2.20478	9.21147
transversetemporal	2.5724	4.63101	0.578571	-6.50438	11.6492

## Sheet: Supplementary Table 9
Supplementary Table 9. MR-derived results from DMFS on the cortical thickness of bankssts
Exposure	Outcome	id.exposure	id.outcome	outcome	exposure	method	nsnp	b	se	pval	lo_ci	up_ci	or	or_lci95	or_uci95
DMFS	TH of bankssts with global weighted	oL4uUV	xB3Kmx	outcome	exposure	MR Egger	7	-0.0933326	0.132317	0.512076	-0.352675	0.166009	0.91089	0.702806	1.18058
		oL4uUV	xB3Kmx	outcome	exposure	Weighted median	7	-0.0323485	0.0101345	0.00141324	-0.0522121	-0.012485	0.968169	0.949128	0.987593
		oL4uUV	xB3Kmx	outcome	exposure	Inverse variance weighted	7	-0.0277384	0.00981637	0.00471729	-0.0469785	-0.00849834	0.972643	0.954108	0.991538
		oL4uUV	xB3Kmx	outcome	exposure	Simple mode	7	-0.040693	0.0152326	0.0369555	-0.0705488	-0.0108371	0.960124	0.931882	0.989221
		oL4uUV	xB3Kmx	outcome	exposure	Weighted mode	7	-0.0376787	0.0133329	0.0301155	-0.0638111	-0.0115463	0.963022	0.938182	0.98852
DMFS	TH of cuneus without global weighted	oL4uUV	kEBnPA	outcome	exposure	MR Egger	7	-0.163577	0.203137	0.45724	-0.561726	0.234572	0.849101	0.570224	1.26437
		oL4uUV	kEBnPA	outcome	exposure	Weighted median	7	-0.0299942	0.0136755	0.0282873	-0.0567981	-0.0031902	0.970451	0.944785	0.996815
		oL4uUV	kEBnPA	outcome	exposure	Inverse variance weighted	7	-0.0310787	0.0152248	0.041219	-0.0609192	-0.00123808	0.969399	0.940899	0.998763
		oL4uUV	kEBnPA	outcome	exposure	Simple mode	7	-0.0245674	0.0254596	0.371832	-0.0744682	0.0253334	0.975732	0.928237	1.02566
		oL4uUV	kEBnPA	outcome	exposure	Weighted mode	7	-0.0261456	0.0208801	0.257103	-0.0670706	0.0147794	0.974193	0.935129	1.01489

[truncated: 2 more sheets: Supplementary Table 10, Supplementary Table 11]
